# Supplementary material for: Enterocin Cross-Resistance Mediated by ABC Transport Systems
Source: Microorganisms. 2021 Jun 30;9(7):1411. doi: 10.3390/microorganisms9071411 (PMC8306556; doi:10.3390/microorganisms9071411)
Supplement: Supplementary file 1 [file microorganisms-09-01411-s001.zip]

Archive with 1 entries (1 files):
- microorganisms-1238555-supplementary.pdf
